# Supplementary material for: ΔCt-informed, calibrated logistic regression accurately attributes mecA in Staphylococcus aureus-positive wound specimens
Source: Microbiol Spectr. 2026 Mar 31;14(5):e03230-25. doi: 10.1128/spectrum.03230-25 (PMC13141963; doi:10.1128/spectrum.03230-25)
Supplement: Table S1 — Master dataset of 93 cases. [file spectrum.03230-25-s0003.xlsx]

## Sheet: Metadata
Field	Value
Title	Table S1. Master dataset of 93 wound specimens
Caption	Complete dataset including culture results, PCR Ct values, resistance gene detection, Gram stain, and AST results.
Source file	Supplemntary table S1. Master data_MRSA.xlsx
Generated on	2025-09-10T00:36:41

## Sheet: Master_93
Case No	Culture S. aureus	PCR S. aureus	PCR S. aureus.1	Staphylococcus lugdunensis Ct	coagulase-negative staphylococci Ct	PCR mecA Detected	PCR mecA Ct	MRSA/MSSA (culture/AST)	S. aureus only
1	Negative	Negative							TN
2	Negative	Negative			29.54	Negative			TN
3	Positive	Positive	19.15		33.29	Negative		MSSA	TP
4	Negative	Negative			27.1	Positive	25.07		TN
5	Negative	Negative			20.9	Positive	19.87		TN
6	Positive	Negative						MRSA	FN
7	Negative	Negative				Positive	29.92		TN
8	Negative	Negative			33.3	Positive	30.59		TN
10	Positive	Positive	28.9		31.93	Negative		MSSA	TP
11	Negative	Negative			33.5	Positive	29.53		TN
12	Positive	Positive	19.18		22.37	Positive	20.24	MSSA	TP
13	Negative	Negative			27.14	Negative			TN
14	Negative	Negative			17.6	Positive	17.2		TN
15	Positive	Positive	16.17		21.6	Positive	32.5	MSSA	TP
16	Positive	Positive	19.17		27.6	Positive	25.05	MSSA	TP
17	Positive	Positive	17.14			Negative		MSSA	TP
18	Negative	Negative			20	Positive	22.41		TN
19	Positive	Positive	15.34		33.96	Positive	14.57	MRSA	TP
20	Negative	Negative			23	Positive	21.46		TN
21	Negative	Negative			32	Positive	31.7		TN
22	Positive	Positive	17.14		28.43	Positive	28.18	MSSA	TP
25	Positive	Positive	24.35		28.47	Positive	25.03	MRSA	TP
26	Negative	Negative			29.78	Negative			TN
27	Positive	Positive	18.8		24	Positive	18.02	MRSA	TP
28	Positive	Positive	18.7		27.5	Positive	33.77	MSSA	TP
29	Negative	Positive	18.12		31.38	Positive	30.7		FP
30	Negative	Negative		16.09	15.93	Positive	15.83		TN
33	Negative	Negative		21.92	17.68	Positive	18.57		TN
34	Negative	Negative			20.3	Positive	19.42		TN
35	Negative	Negative			22.79	Positive	25.19		TN
36	Positive	Positive	19.02	31.18	30.8	Positive	31.16	MSSA	TP
37	Negative	Negative			20.5	Positive	18.29		TN
39	Positive	Positive	17.02		28	Negative		MSSA	TP
41	Positive	Positive	20.02		33.94	Positive	30.51	MSSA	TP
42	Negative	Negative							TN
43	Negative	Negative			26.49	Positive	25.14		TN
44	Negative	Negative			18.22	Positive	26.48		TN
45	Positive	Positive	19.02			Positive	33.96	MSSA	TP
46	Negative	Negative			30.38	Negative			TN
47	Negative	Negative				Positive	33.65		TN
48	Positive	Positive	20.5		33	Positive	19.75	MRSA	TP
49	Negative	Negative		17.68	15	Positive	27.02		TN
52	Negative	Negative			33.4	Negative			TN
54	Negative	Negative			31.45	Positive	30.46		TN
55	Positive	Positive	22.94			Positive	32.87	MSSA	TP
56	Positive	Positive	20.85			Positive	33.37	MSSA	TP
57	Negative	Negative							TN
58	Positive	Positive	21.85		32.7	Positive	21.02	MSSA	TP
59	Negative	Negative		27.26	28.43	Positive	28.63		TN
60	Negative	Negative			20.9	Positive	20.06		TN
61	Negative	Negative			25.66	Positive	24.62		TN
62	Negative	Negative			28.84	Positive	26.26		TN
63	Negative	Negative				Positive	30.2		TN
64	Negative	Negative			25.6	Positive	21.67		TN
65	Negative	Negative			24.56	Positive	22.16		TN
66	Negative	Negative							TN
67	Negative	Negative		30.56	21.5	Positive	25.9		TN
68	Negative	Negative							TN
69	Negative	Negative			32.7	Negative			TN
70	Negative	Positive	30.93			Negative			FP
71	Positive	Positive	18.7			Positive	17.91	MRSA	TP
73	Negative	Negative							TN
74	Negative	Negative							TN
75	Positive	Positive	18.62			Negative		MSSA	TP
76	Negative	Negative			32.4	Positive	27.57		TN
78	Negative	Negative			29.54	Positive	28.45		TN
79	Positive	Positive	21.79	32.79	28.17	Positive	24.95	MSSA	TP
80	Negative	Negative							TN
81	Negative	Negative			30.22	Positive	28.46		TN
82	Negative	Negative							TN
83	Positive	Positive	21.44			Positive	20.53	MRSA	TP
84	Positive	Positive	22.4		31.32	Positive	21.11	MRSA	TP
86	Positive	Positive	24.7			Negative		MSSA	TP
87	Negative	Negative							TN
88	Positive	Positive	26.4			Positive	25.12	MRSA	TP
89	Positive	Positive	20.7			Positive	20.03	MRSA	TP
90	Negative	Negative							TN
91	Negative	Negative			28.93	Positive	28.66		TN
92	Positive	Positive	27			Positive	33.49	MSSA	TP
93	Positive	Positive	30.1			Negative		MSSA	TP
94	Negative	Negative							TN
95	Positive	Positive	22.15		34.14	Positive	33.58	MSSA	TP
96	Negative	Negative			23.62	Positive	27.27		TN
97	Negative	Negative							TN
98	Positive	Positive	26.45		31.83	Positive	30.9	MSSA	TP
99	Negative	Negative		28.33	23.6	Negative			TN
100	Positive	Positive	31.3			Negative		MSSA	TP
101	Negative	Negative		24.49	20.37	Positive	20.17		TN
103	Positive	Positive	16.9		20.42	Positive	15.89	MRSA	TP
104	Positive	Positive	30.7			Negative		MSSA	TP
105	Negative	Negative		29.65	26.7	Positive	28.93		TN
106	Negative	Positive	32.28	32.04	33.67	Positive	30.88		FP
107	Positive	Positive	16.12		25.89	Positive	25.37	MSSA	TP
