# Supplementary material for: ΔCt-informed, calibrated logistic regression accurately attributes mecA in Staphylococcus aureus-positive wound specimens
Source: Microbiol Spectr. 2026 Mar 31;14(5):e03230-25. doi: 10.1128/spectrum.03230-25 (PMC13141963; doi:10.1128/spectrum.03230-25)
Supplement: Table S2 — Model comparison across classifiers. [file spectrum.03230-25-s0004.xlsx]

## Sheet: Metadata
Field	Value
Title	Table S2. Model comparison across classifiers
Caption	Comparative OOF performance for Logistic Regression, Linear SVM, Random Forest, and HistGradientBoosting (Accuracy, AUC, Brier, Sensitivity, Specificity).
Source file	model_comparison_oof.csv
Generated on	2025-09-10T00:36:41

## Sheet: Model_Comparison
Model	Accuracy	AUC	Brier	ConfusionMatrix
Logistic regression	0.916667	0.930909	0.092878	[[23, 2], [1, 10]]
Linear SVM	0.916667	0.927273	0.104992	[[23, 2], [1, 10]]
Random Forest	0.888889	0.865455	0.0986462	[[23, 2], [2, 9]]
HistGB	0.694444	0.463636	0.213267	[[25, 0], [11, 0]]
