# Supplementary material for: ΔCt-informed, calibrated logistic regression accurately attributes mecA in Staphylococcus aureus-positive wound specimens
Source: Microbiol Spectr. 2026 Mar 31;14(5):e03230-25. doi: 10.1128/spectrum.03230-25 (PMC13141963; doi:10.1128/spectrum.03230-25)
Supplement: Table S3 — Final classification of 93 wound specimens after S. aureus PCR gating. [file spectrum.03230-25-s0005.xlsx]

## Sheet: Metadata
Field	Value
Title	Table S3. Final classification of 93 wound specimens after S. aureus PCR gating
Caption	Final MRSA/MSSA/No MSSA-MRSA classification using calibrated logistic regression with biologic gating (S. aureus required).
Source file	full_93_cases_gated.xlsx
Generated on	2025-09-10T00:36:41

## Sheet: Final_93_Gated
Case_No	Culture_SA	PCR_SA_call	Ct_SA	PCR_mecA_call	Ct_mecA	Ct_CoNS	dCt_SA	dCt_CoNS	P_SA	P_CoNS	calibrated_prob	display_prob	decision	Unnamed: 14
1	Negative	Negative							0	0	0.626706	0	No MSSA/MRSA
2	Negative	Negative		Negative		29.54			0	0	0.497454	0	No MSSA/MRSA
3	Positive	Positive	19.15	Negative		33.29			0	0	0.21739	0.21739	MSSA
4	Negative	Negative		Positive	25.07	27.1		-2.03	0	0.485004	0.538392	0	No MSSA/MRSA
5	Negative	Negative		Positive	19.87	20.9		-1.03	0	0.874352	0.499677	0	No MSSA/MRSA
6	Positive	Negative							0	0	0.626706	0	No MSSA/MRSA	FN
7	Negative	Negative		Positive	29.92				0	0	0.591478	0	No MSSA/MRSA
8	Negative	Negative		Positive	30.59	33.3		-2.71	0	0.194662	0.554776	0	No MSSA/MRSA
10	Positive	Positive	28.9	Negative		31.93			0	0	0.214896	0.214896	MSSA
11	Negative	Negative		Positive	29.53	33.5		-3.97	0	0.0190772	0.595591	0	No MSSA/MRSA
12	Positive	Positive	19.18	Positive	20.24	22.37	1.06	-2.13	0.867611	0.435364	0.537361	0.537361	MRSA
13	Negative	Negative		Negative		27.14			0	0	0.494189	0	No MSSA/MRSA
14	Negative	Negative		Positive	17.2	17.6		-0.4	0	0.960834	0.502678	0	No MSSA/MRSA
15	Positive	Positive	16.17	Positive	32.5	21.6	16.33	10.9	3.57372e-13	1.86019e-08	0.115845	0.115845	MSSA
16	Positive	Positive	19.17	Positive	25.05	27.6	5.88	-2.55	0.000426275	0.24974	0.251439	0.251439	MSSA
17	Positive	Positive	17.14	Negative					0	0	0.215669	0.215669	MSSA
18	Negative	Negative		Positive	22.41	20		2.41	0	0.305764	0.586513	0	No MSSA/MRSA
19	Positive	Positive	15.34	Positive	14.57	33.96	-0.77	-19.39	0.92129	7.85666e-16	0.719552	0.719552	MRSA
20	Negative	Negative		Positive	21.46	23		-1.54	0	0.715042	0.519931	0	No MSSA/MRSA
21	Negative	Negative		Positive	31.7	32		-0.3	0	0.967705	0.384292	0	No MSSA/MRSA
22	Positive	Positive	17.14	Positive	28.18	28.43	11.04	-0.25	1.4059e-08	0.970688	0.104973	0.104973	MSSA
25	Positive	Positive	24.35	Positive	25.03	28.47	0.68	-3.44	0.933392	0.0531511	0.59779	0.59779	MRSA
26	Negative	Negative		Negative		29.78			0	0	0.497785	0	No MSSA/MRSA
27	Positive	Positive	18.8	Positive	18.02	24	-0.78	-5.98	0.919827	0.000349031	0.676797	0.676797	MRSA
28	Positive	Positive	18.7	Positive	33.77	27.5	15.07	6.27	4.44163e-12	0.000195452	0.122122	0.122122	MSSA
29	Negative	Positive	18.12	Positive	30.7	31.38	12.58	-0.68	6.46143e-10	0.933392	0.0897898	0.0897898	MSSA
30	Negative	Negative		Positive	15.83	15.93		-0.1	0	0.978119	0.509732	0	No MSSA/MRSA
33	Negative	Negative		Positive	18.57	17.68		0.89	0	0.902031	0.502586	0	No MSSA/MRSA
34	Negative	Negative		Positive	19.42	20.3		-0.88	0	0.903784	0.497092	0	No MSSA/MRSA
35	Negative	Negative		Positive	25.19	22.79		2.4	0	0.310026	0.565984	0	No MSSA/MRSA
36	Positive	Positive	19.02	Positive	31.16	30.8	12.14	0.36	1.55779e-09	0.963736	0.0896571	0.0896571	MSSA
37	Negative	Negative		Positive	18.29	20.5		-2.21	0	0.396517	0.603519	0	No MSSA/MRSA
39	Positive	Positive	17.02	Negative		28			0	0	0.21386	0.21386	MSSA
41	Positive	Positive	20.02	Positive	30.51	33.94	10.49	-3.43	4.22357e-08	0.0541667	0.181829	0.181829	MSSA
42	Negative	Negative							0	0	0.626706	0	No MSSA/MRSA
43	Negative	Negative		Positive	25.14	26.49		-1.35	0	0.785835	0.476175	0	No MSSA/MRSA
44	Negative	Negative		Positive	26.48	18.22		8.26	0	3.65285e-06	0.608644	0	No MSSA/MRSA
45	Positive	Positive	19.02	Positive	33.96		14.94		5.76048e-12	0	0.122838	0.122838	MSSA
46	Negative	Negative		Negative		30.38			0	0	0.498614	0	No MSSA/MRSA
47	Negative	Negative		Positive	33.65				0	0	0.561942	0	No MSSA/MRSA
48	Positive	Positive	20.5	Positive	19.75	33	-0.75	-13.25	0.924142	1.6919e-10	0.676233	0.676233	MRSA
49	Negative	Negative		Positive	27.02	15		12.02	0	1.98033e-09	0.603393	0	No MSSA/MRSA
52	Negative	Negative		Negative		33.4			0	0	0.50285	0	No MSSA/MRSA
54	Negative	Negative		Positive	30.46	31.45		-0.99	0	0.882881	0.41287	0	No MSSA/MRSA
55	Positive	Positive	22.94	Positive	32.87		9.93		1.29446e-07	0	0.17975	0.17975	MSSA
56	Positive	Positive	20.85	Positive	33.37		12.52		7.28524e-10	0	0.148136	0.148136	MSSA
57	Negative	Negative							0	0	0.626706	0	No MSSA/MRSA
58	Positive	Positive	21.85	Positive	21.02	32.7	-0.83	-11.68	0.912136	3.90894e-09	0.662319	0.662319	MRSA
59	Negative	Negative		Positive	28.63	28.43		0.2	0	0.973403	0.40661	0	No MSSA/MRSA
60	Negative	Negative		Positive	20.06	20.9		-0.84	0	0.91052	0.490525	0	No MSSA/MRSA
61	Negative	Negative		Positive	24.62	25.66		-1.04	0	0.872138	0.461917	0	No MSSA/MRSA
62	Negative	Negative		Positive	26.26	28.84		-2.58	0	0.238667	0.57677	0	No MSSA/MRSA
63	Negative	Negative		Positive	30.2				0	0	0.589319	0	No MSSA/MRSA
64	Negative	Negative		Positive	21.67	25.6		-3.93	0	0.0206333	0.644946	0	No MSSA/MRSA
65	Negative	Negative		Positive	22.16	24.56		-2.4	0	0.310026	0.592234	0	No MSSA/MRSA
66	Negative	Negative							0	0	0.626706	0	No MSSA/MRSA
67	Negative	Negative		Positive	25.9	21.5		4.4	0	0.00816257	0.612666	0	No MSSA/MRSA
68	Negative	Negative							0	0	0.626706	0	No MSSA/MRSA
69	Negative	Negative		Negative		32.7			0	0	0.501859	0	No MSSA/MRSA
70	Negative	Positive	30.93	Negative					0	0	0.213532	0.213532	MSSA
71	Positive	Positive	18.7	Positive	17.91		-0.79		0.91834	0	0.680855	0.680855	MRSA
73	Negative	Negative							0	0	0.626706	0	No MSSA/MRSA
74	Negative	Negative							0	0	0.626706	0	No MSSA/MRSA
75	Positive	Positive	18.62	Negative					0	0	0.215305	0.215305	MSSA
76	Negative	Negative		Positive	27.57	32.4		-4.83	0	0.00347043	0.612324	0	No MSSA/MRSA
78	Negative	Negative		Positive	28.45	29.54		-1.09	0	0.860566	0.43365	0	No MSSA/MRSA
79	Positive	Positive	21.79	Positive	24.95	28.17	3.16	-3.22	0.0894801	0.0801729	0.349371	0.349371	MSSA
80	Negative	Negative							0	0	0.626706	0	No MSSA/MRSA
81	Negative	Negative		Positive	28.46	30.22		-1.76	0	0.617748	0.485433	0	No MSSA/MRSA
82	Negative	Negative							0	0	0.626706	0	No MSSA/MRSA
83	Positive	Positive	21.44	Positive	20.53		-0.91		0.898439	0	0.656622	0.656622	MRSA
84	Positive	Positive	22.4	Positive	21.11	31.32	-1.29	-10.21	0.805338	7.39409e-08	0.638838	0.638838	MRSA
86	Positive	Positive	24.7	Negative					0	0	0.214154	0.214154	MSSA
87	Negative	Negative							0	0	0.626706	0	No MSSA/MRSA
88	Positive	Positive	26.4	Positive	25.12		-1.28		0.808455	0	0.598057	0.598057	MRSA
89	Positive	Positive	20.7	Positive	20.03		-0.67		0.934625	0	0.66716	0.66716	MRSA
90	Negative	Negative							0	0	0.626706	0	No MSSA/MRSA
91	Negative	Negative		Positive	28.66	28.93		-0.27	0	0.969528	0.407751	0	No MSSA/MRSA
92	Positive	Positive	27	Positive	33.49		6.49		0.000125887	0	0.222248	0.222248	MSSA
93	Positive	Positive	30.1	Negative					0	0	0.213583	0.213583	MSSA
94	Negative	Negative							0	0	0.626706	0	No MSSA/MRSA
95	Positive	Positive	22.15	Positive	33.58	34.14	11.43	-0.56	6.44475e-09	0.946849	0.0888501	0.0888501	MSSA
96	Negative	Negative		Positive	27.27	23.62		3.65	0	0.0355712	0.599328	0	No MSSA/MRSA
97	Negative	Negative							0	0	0.626706	0	No MSSA/MRSA
98	Positive	Positive	26.45	Positive	30.9	31.83	4.45	-0.93	0.00739154	0.894731	0.158735	0.158735	MSSA
99	Negative	Negative		Negative		23.6			0	0	0.489512	0	No MSSA/MRSA
100	Positive	Positive	31.3	Negative					0	0	0.213512	0.213512	MSSA
101	Negative	Negative		Positive	20.17	20.37		-0.2	0	0.973403	0.475876	0	No MSSA/MRSA
103	Positive	Positive	16.9	Positive	15.89	20.42	-1.01	-4.53	0.878681	0.00630555	0.680129	0.680129	MRSA
104	Positive	Positive	30.7	Negative					0	0	0.213545	0.213545	MSSA
105	Negative	Negative		Positive	28.93	26.7		2.23	0	0.386986	0.523797	0	No MSSA/MRSA
106	Negative	Positive	32.28	Positive	30.88	33.67	-1.4	-2.79	0.768525	0.170795	0.499637	0.499637	MSSA
107	Positive	Positive	16.12	Positive	25.37	25.89	9.25	-0.52	5.04347e-07	0.950734	0.130191	0.130191	MSSA
