# Supplementary material for: ΔCt-informed, calibrated logistic regression accurately attributes mecA in Staphylococcus aureus-positive wound specimens
Source: Microbiol Spectr. 2026 Mar 31;14(5):e03230-25. doi: 10.1128/spectrum.03230-25 (PMC13141963; doi:10.1128/spectrum.03230-25)
Supplement: Table S4 — External validation. [file spectrum.03230-25-s0006.xlsx]

## Sheet: Table S4_external validation
Table S4. External validation
Case_No	Culture_SA	PCR_SA_call	Ct_SA	PCR_mecA_call	Ct_mecA	Ct_CoNS	Ct_SL	PCR_SA_pos	mecA_pos	dCt_SA	dCt_CoNS	adCt_SA	adCt_CoNS	P_SA	P_CoNS	calibrated_prob	display_prob	decision	AST_SA_label
201	Positive	Positive	18.6	Positive	18.33	31		1	1	-0.27	-12.67	0.27	12.67	0.969528	5.4e-10	0.684837	0.684837	MRSA	MRSA
202	Positive	Positive	18.9	Positive	33.8	34.26		1	1	14.9	-0.46	14.9	0.46	6.24e-12	0.95606	0.0789966	0.0789966	MSSA	MSSA
204	Positive	Positive	17.33	Positive	16.5	21	23.86	1	1	-0.83	-4.5	0.83	4.5	0.912136	0.00669285	0.671597	0.671597	MRSA	MSSA
205	Negative	Negative		Negative				0	0							0.601302	0	No MSSA/MRSA	Negative
206	Positive	Positive	17.03	Positive	16.1	26.7		1	1	-0.93	-10.6	0.93	10.6	0.894731	3.39e-08	0.682746	0.682746	MRSA	MRSA
207	Negative	Negative		Negative				0	0							0.601302	0	No MSSA/MRSA	Negative
208	Negative	Negative		Positive	26.84	28.08		0	1		-1.24		1.24		0.820538	0.542863	0	No MSSA/MRSA	Negative
209	Negative	Negative		Positive	27.77	30.7		0	1		-2.93		2.93		0.134703	0.653975	0	No MSSA/MRSA	Negative
210	Negative	Negative		Positive	31.06	32.9		0	1		-1.84		1.84		0.579324	0.561094	0	No MSSA/MRSA	Negative
211	Negative	Negative		Negative				0	0							0.601302	0	No MSSA/MRSA	Negative
215	Negative	Negative		Negative		30.4		0	0							0.601584	0	No MSSA/MRSA	Negative
216	Negative	Negative		Positive	30.37	31.31		0	1		-0.94		0.94		0.892832	0.503622	0	No MSSA/MRSA	Negative
217	Positive	Negative		Negative				0	0							0.601302	0	No MSSA/MRSA	MRSA
218	Negative	Positive	29.8	Negative				1	0							0.232907	0.232907	MSSA	Negative
219	Negative	Negative		Negative				0	0							0.601302	0	No MSSA/MRSA	Negative
220	Positive	Positive	20.43	Positive	26.9	28.3	33.9	1	1	6.47	-1.4	6.47	1.4	0.000131024	0.768525	0.167976	0.167976	MSSA	MSSA
223	Negative	Negative		Negative				0	0							0.601302	0	No MSSA/MRSA	Negative
226	Negative	Negative		Positive	24.4	23.5	32.97	0	1		0.9		0.9		0.90025	0.541404	0	No MSSA/MRSA	Negative
227	Negative	Negative		Positive	22.7	21.2		0	1		1.5		1.5		0.731059	0.582754	0	No MSSA/MRSA	Negative
228	Positive	Positive	19.5	Positive	18.9			1	1	-0.6		0.6		0.942676		0.662262	0.662262	MRSA	MRSA
229	Negative	Negative		Positive	24.4	25.7		0	1		-1.3		1.3		0.802184	0.562593	0	No MSSA/MRSA	Negative
230	Positive	Positive	18.97	Positive	18.3	30.01		1	1	-0.67	-11.71	0.67	11.71	0.934625	3.68e-09	0.677554	0.677554	MRSA	MRSA
231	Negative	Negative		Negative				0	0							0.601302	0	No MSSA/MRSA	Negative
232	Negative	Negative		Positive	18.1	18.74		0	1		-0.64		0.64		0.938197	0.57736	0	No MSSA/MRSA	Negative
233	Negative	Negative		Positive	28.3	27.07	25.12	0	1		1.23		1.23		0.823465	0.529152	0	No MSSA/MRSA	Negative
234	Negative	Negative		Positive	20.78	22.04		0	1		-1.26		1.26		0.814573	0.583364	0	No MSSA/MRSA	Negative
235	Positive	Positive	26.96	Negative		33.8		1	0							0.237559	0.237559	MSSA	MSSA
236	Negative	Negative		Positive	28.8	31.12		0	1		-2.32		2.32		0.345247	0.615968	0	No MSSA/MRSA	Negative
237	Negative	Negative		Negative		22.7	21.72	0	0							0.591598	0	No MSSA/MRSA	Negative
238	Negative	Negative		Negative		21.4	21.2	0	0							0.589892	0	No MSSA/MRSA	Negative
239	Negative	Negative		Negative				0	0							0.601302	0	No MSSA/MRSA	Negative
240	Negative	Negative		Positive	28.8	23.6		0	1		5.2		5.2		0.0016588	0.65951	0	No MSSA/MRSA	Negative
241	Negative	Negative		Positive	22.9	23.2		0	1		-0.3		0.3		0.967705	0.540015	0	No MSSA/MRSA	Negative
242	Negative	Negative		Positive	20.15	18.9	18.7	0	1		1.25		1.25		0.817574	0.583698	0	No MSSA/MRSA	Negative
243	Positive	Positive	20.75	Positive	32.8	32.2		1	1	12.05	0.6	12.05	0.6	1.87e-09	0.942676	0.0958305	0.0958305	MSSA	MSSA
244	Negative	Negative		Positive	31	24.4		0	1		6.6		6.6		0.000101029	0.647972	0	No MSSA/MRSA	Negative
246	Negative	Negative		Negative		21.14	22.55	0	0							0.58955	0	No MSSA/MRSA	Negative
247	Positive	Positive	18.63	Negative		33.63		1	0							0.242143	0.242143	MSSA	MSSA
248	Negative	Negative		Negative				0	0							0.601302	0	No MSSA/MRSA	Negative
249	Negative	Negative		Negative				0	0							0.601302	0	No MSSA/MRSA	Negative
250	Positive	Positive	24.3	Positive	28.4	31		1	1	4.1	-2.6	4.1	2.6	0.014774	0.231475	0.256559	0.256559	MSSA	MSSA
251	Negative	Negative		Negative				0	0							0.601302	0	No MSSA/MRSA	Negative
254	Negative	Negative		Positive	27.9	28.09		0	1		-0.19		0.19		0.973916	0.503685	0	No MSSA/MRSA	Negative
255	Negative	Negative		Positive	25.6	27.03		0	1		-1.43		1.43		0.75768	0.563149	0	No MSSA/MRSA	Negative
256	Positive	Positive	31.25	Negative				1	0							0.232294	0.232294	MSSA	MSSA
257	Negative	Negative		Positive	23.4	24.76		0	1		-1.36		1.36		0.78245	0.572717	0	No MSSA/MRSA	Negative
258	Negative	Negative		Negative				0	0							0.601302	0	No MSSA/MRSA	Negative
